# Supplementary material for: Aortic calcification burden predicts deterioration of renal function after radical nephrectomy
Source: BMC Urol. 2017 Feb 6;17:13. doi: 10.1186/s12894-017-0202-x (PMC5294895; doi:10.1186/s12894-017-0202-x)
Supplement: Additional file 1: — Dataset-S1, Simple data set. Simple data set is available in supplemental file (Dataset S1, MS Excel). Mean (± standard deviation) and median (interquartile range) age were 63 ± 13 and 65 (55–73) years old, respectively. Median height (cm) and body weight (kg) were 161 (155–167) and 63 (54–72), respectively. (XLSX 32 kb) [file 12894_2017_202_MOESM1_ESM.xlsx]

## Sheet: dataset
No	Ethnicity and religion	Men=1	ACI(%)	eGFR	BMI	systolic	diastolic	mean Blood Pressure (mmHg)	eGFR before Nephrectomy	<60	within 1M	eGFR 1 year	eGFR 2 years	eGFR3 years	eGFR 5 years	Hypertension	Diabetes	Cardiovascular disease	Pathological T	Lymph node positive	Metastatic disease
1	Japanese	1	0	68.5694	26.0478	142	97	112	68.5694	0	50.055	60.7947	60.492	54.2355	59.6228	0	0	0	1	0	0
2	Japanese	1	0	102.472	33.5961	117	81	93	102.472	0	52.0582	77.2301	76.6412	76.072	69.1	0	0	0	2	0	0
3	Japanese	0	0	87.6018	22.942	110	70	83.3333	87.6018	0	63.9485	63.4855	51.6	43.8	46.2	0	1	0	2	0	0
4	Japanese	1	0	89.8108	23.6918	148	80	102.667	89.8108	0	54.775	67.8823	66.7384	70.6531	70.8926	0	0	0	2	0	0
5	Japanese	1	0	85.3006	24.375	143	88	106.333	85.3006	0	54.7405	66.3635	65.9168	65.4833	69.1812	0	0	0	1	1	0
6	Japanese	0	0	65.9657	16.5835	106	68	80.6667	65.9657	0	65.9657	69.2113	62.4	64.4	63.1	1	1	0	1	0	0
7	Japanese	0	0	87.1811	22.0931	118	81	93.3333	87.1811	0	61.7326	62.0334	63.2	67.2	61.7935	0	0	0	1	0	0
8	Japanese	1	0.8	72.1055	32.5176	149	99	115.667	72.1055	0	52.6363	71.6711	71.2482	63.1244	63.8127	0	0	0	2	1	1
9	Japanese	0	1.7	86.6155	28.9461	120	72	88	86.6155	0	36.0069	62.0661	73.1771	72.8919	66.8	0	0	0	1	0	0
10	Japanese	1	4.2	64.7286	18.0966	116	61	79.3333	64.7286	0	73.2043	60.1959	60.5686	63.0641	60.3934	0	0	0	2	0	0
11	Japanese	1	5	61.8209	22.5915	153	76	101.667	61.8209	0	51.0205	63.2981	63.0548	62.6	62.6	1	1	0	3	0	1
12	Japanese	1	5.8	70.4472	29.5149	121	75	90.3333	70.4472	0	34.518	66.7384	46.9302	54.3	58.1	0	0	0	3	0	0
13	Japanese	1	6.7	114.643	22.6474	108	68	81.3333	114.643	0	60.1365	66.7	60.6	65.3	63.5	0	0	0	2	0	0
14	Japanese	1	10	85.0188	17.0703	143	92	109	85.0188	0	64.5819	64.3157	64.0544	63.7978	53.7	0	0	0	3	0	1
15	Japanese	1	10	96.2075	21.7425	135	75	95	96.2075	0	63.8	82.6	88.9	82.9	85.8	0	0	0	1	0	0
16	Japanese	1	10.8	66.5954	22.0081	122	73	89.3333	66.5954	0	53.469	67	67	66	65.1294	0	0	0	3	0	0
17	Japanese	0	11.7	93.1885	21.7253	148	89	108.667	93.1885	0	48.9885	64.2	63.915	66.5	54.5	0	0	0	1	0	0
18	Japanese	1	19.2	71.2482	25.1594	125	81	95.6667	71.2482	0	57.2047	80.5781	70.4349	76.531	69.2889	0	0	0	2	0	0
19	Japanese	1	23.3	84.6684	25.6653	137	83	101	84.6684	0	57.3137	64.0544	60.1337	60.5935	60.1253	0	0	0	3	0	0
20	Japanese	0	0	43.8561	21.3623	133	84	100.333	43.8561	1	43.8561	39.3325	39.1552	55.228	48.1	0	1	1	2	0	0
21	Japanese	1	0	40.2796	25.726	155	97	116.333	40.2796	1	40.2796	43.1961	37.1217	34.5536	36.5397	0	0	0	1	0	0
22	Japanese	0	0	86.9676	32.6084	132	85	100.667	86.9676	0	49.7342	55.4161	55.0342	54.6637	59	0	0	0	3	0	0
23	Japanese	0	0	99.5792	24.9397	115	73	87	99.5792	0	59.5472	59.2097	58.8807	58.5597	57.2	0	0	0	1	0	0
24	Japanese	0	0	68.1422	23.0057	106	65	78.6667	68.1422	0	37.7858	51.4799	51.4799	51.2	46.7	0	0	0	1	0	0
25	Japanese	1	0	65.9168	25.5936	156	95	115.333	65.9168	0	49.47	49.1447	48.8288	53.3	46.9	0	0	0	1	0	0
26	Japanese	1	0	55.3393	24.6069	129	80	96.3333	55.3393	1	50.3145	55.0539	49.8014	49.8	60.6	0	0	0	1	0	0
27	Japanese	1	0	78.4038	24.6206	132	89	103.333	78.4038	0	55.3393	53	52	52	52.7	0	0	0	1	0	0
28	Japanese	0	0	74.0637	23.8876	140	83	102	74.0637	0	42.4	42.1828	47.7264	52	51.6	0	0	0	3	0	0
29	Japanese	1	0	76.072	36.2043	130	64	86	76.072	0	43.5033	54.1418	62.0564	71.847	44.9	0	0	0	1	0	0
30	Japanese	1	0	49.4707	25.5565	127	79	95	49.4707	1	37.9053	42.5	43.5983	49.0221	37.8	1	0	0	4	0	1
31	Japanese	1	0	54.4496	19.64	112	73	86	54.4496	1	42.7354	43.4	47	46.4	46.7	0	0	0	1	0	0
32	Japanese	1	0	69.3581	28.5198	111	55	73.6667	69.3581	0	45.6985	47	48	49	52.7	0	0	0	1	0	0
33	Japanese	0	0.8	84.6209	27.2366	107	62	77	84.6209	0	48.3922	53.9551	60.9894	60.6141	59.8935	0	0	1	1	0	0
34	Japanese	0	0.8	47.9264	19.7432	145	90	108.333	47.9264	1	34.9858	47.726	42.3548	42.1828	53.4185	1	0	0	1	0	0
35	Japanese	1	0.8	66.5954	19.2668	113	68	83	66.5954	0	38.0839	44.334	40.6972	43.9381	29.9638	0	0	0	1	0	0
36	Japanese	0	0.8	77.414	18.8127	100	78	85.3333	77.414	0	44.2707	56.244	55.9821	55.7256	55.7	0	0	0	1	0	0
37	Japanese	1	0.8	44.9592	23.0395	156	99	118	44.9592	1	53.9745	53.7191	59.3452	59.0733	57.2911	0	0	0	1	0	0
38	Japanese	0	0.8	113.149	27.2454	136	77	96.6667	113.149	0	61.3432	52.8047	49.231	46.1	50.2	0	0	0	2	0	0
39	Japanese	0	0.8	76.6889	20.5721	108	56	73.3333	76.6889	0	64.7877	55.7	57	62	62.4	0	0	0	1	0	1
40	Japanese	1	0.8	80.1263	26.1153	150	80	103.333	80.1263	0	53.2	46.1	39.6	51	51	0	0	0	1	0	0
41	Japanese	0	0.8	67.6565	24.3167	120	76	90.6667	67.6565	0	43.2	44.4295	44.7313	37.3	57.7	0	1	1	1	0	0
42	Japanese	1	1.7	68.3403	28.0232	126	81	96	68.3403	0	36.4981	38.5879	47	39.8374	43.8	0	0	0	4	0	1
43	Japanese	1	2.5	83.5892	26.4099	99	77	84.3333	83.5892	0	45.3176	45.0262	41.4903	52.6363	47.6498	1	0	0	1	0	0
44	Japanese	1	2.5	54.2355	28.8943	149	105	119.667	54.2355	1	23.1002	28.0637	27.9309	27.8009	19.4	1	0	0	2	0	1
45	Japanese	1	2.5	84.1426	21.813	133	82	99	84.1426	0	45.6176	53.6422	53.2973	52.9622	56.421	0	0	0	1	0	0
46	Japanese	0	2.5	53.8461	21.0673	139	79	99	53.8461	1	31.6578	31.531	41.8478	41.6847	42.3	0	0	0	1	0	0
47	Japanese	1	3.3	57.7925	22.208	139	85	103	57.7925	1	57.7925	57.5509	57.3137	57.0809	56.6276	1	0	0	1	0	0
48	Japanese	1	3.3	34.9518	22.9979	123	79	93.6667	34.9518	1	39.3444	35.7878	35.6555	34.5447	32.898	1	1	0	1	0	0
49	Japanese	1	4.2	36.0591	22.2828	138	72	94	36.0591	1	38.8862	38.7386	35.7878	41.6981	41.3962	0	0	0	1	0	0
50	Japanese	1	4.2	71.2482	27.2604	132	86	101.333	71.2482	0	43.9391	51.7098	51.4168	53.063	61.7454	1	0	0	1	0	0
51	Japanese	1	4.2	81.0314	24.2787	94	65	74.6667	81.0314	0	50.9947		40.3101	56.3175	49.5	1	1	0	1	0	0
52	Japanese	1	5	62.8345	24.2888	128	74	92	62.8345	0	62.1035	55.9536	61.5815	62	60.8	0	0	0	3	0	0
53	Japanese	0	5.8	54.0658	23.2092	117	73	87.6667	54.0658	1	29.3116	31.6578	37.8537	39.5	29.9	1	1	0	3	0	0
54	Japanese	1	6.7	83.5892	25.2961	142	100	114	83.5892	0	45.3176	48.8288	64.6532	52.6363	64.9104	0	0	0	3	0	0
55	Japanese	0	6.7	70.2879	26.5997	159	88	111.667	70.2879	0	51.3095	44.9533	45.1	50.8	49.3	1	1	0	2	0	0
56	Japanese	1	6.7	64.1018	25.613	116	66	82.6667	64.1018	0	39.8966	48.4	52.9	50.7	49.5	0	0	0	2	0	1
57	Japanese	1	7.5	104.259	21.9958	129	72	91	104.259	0	59.6228	59.3452	66.2903	58.8069	54.1311	0	1	1	2	0	0
58	Japanese	1	7.5	77.5297	20.8333	105	66	79	77.5297	0	46.7	54.6	54.6	59.3	56.6	0	0	0	3	1	0
59	Japanese	1	7.5	64.9429	26.9856	149	88	108.333	64.9429	0	58.1785	59.4519	66.824	77.3	81.9	1	0	0	3	0	0
60	Japanese	0	8.33	67.5743	26.644	138	70	92.6667	67.5743	0	41.0893	42.7087	48.9	42.8	42.0138	0	0	0	1	0	1
61	Japanese	1	8.33	57.0406	28.9361	130	80	96.6667	57.0406	1	34.3861	36.1885	39.9952	32.6	43.4	0	0	0	1	0	0
62	Japanese	1	9.2	87.6694	23.6877	115	70	85	87.6694	0	48.614	52.1851	56.337	52.7487	52	0	0	0	1	0	0
63	Japanese	1	9.2	65.3762	31.4657	113	74	87	65.3762	0	42.8309	43.4	51.4	48.3	49.3	0	0	0	1	0	0
64	Japanese	0	9.2	22.2875	22.4845	130	53	78.6667	22.2875	1	35.5017	26.4	22.8	26.1	23.8	0	1	1	3	0	1
65	Japanese	1	10	82.3838	16.5625	119	72	87.6667	82.3838	0	97.5172	57.9	61.6	54.4	52	0	0	0	3	0	0
66	Japanese	1	10	53.5968	19.9066	116	68	84	53.5968	1	39.2293	34.8882	43.1	39	33.8	1	0	0	1	0	0
67	Japanese	1	10.8	33.8626	25.9814	124	75	91.3333	33.8626	1	31.6896	33.7307	36.0591	33.4735	33.2249	0	0	0	1	0	0
68	Japanese	1	10.8	62.7705	26.5574	136	84	101.333	62.7705	0	32.998	36.8335	35.6	33.6	33.2	0	0	0	1	0	0
69	Japanese	1	11.7	82.0792	20.3977	107	63	77.6667	82.0792	0	41.6981	58.5535	58.1	58.6	57	0	0	0	1	0	0
70	Japanese	0	13.3	91.5566	22.2139	125	84	97.6667	91.5566	0	38.6437	54.5175	62.8289	54.0658	62.0661	1	0	0	3	0	0
71	Japanese	1	14.2	73.2043	26.1923	105	64	77.6667	73.2043	0	47.8073	51.1741	51.9061	51.9	59.6	1	1	0	3	0	0
72	Japanese	1	14.2	60.8677	27.1673	125	69	87.6667	60.8677	0	49.5664	46	49	44	41.6	1	0	0	1	0	0
73	Japanese	0	15	73.1771	21.7184	106	61	76	73.1771	0	46.9603	53.2104	46.5975	48.2	46.0759	0	0	0	1	0	0
74	Japanese	1	15	68.0495	21.6591	140	91	107.333	68.0495	0	48.1	46	40.1	36.1	38.6	0	0	0	3	0	0
75	Japanese	1	15.8	54.775	24.6069	134	74	94	54.775	1	36.3545	36.1735	38.6299	38.444	37.8081	0	0	0	1	0	0
76	Japanese	0	16.7	63.6356	22.3713	137	71	93	63.6356	0	46.6355	50.6	53.1	50.8	50.8	0	1	0	1	0	0
77	Japanese	1	16.7	69.9661	23.3592	125	74	91	69.9661	0	38.8	41.546	42.4672	45.9	42.9	0	0	0	1	0	0
78	Japanese	0	16.7	55.6433	23.8517	126	76	92.6667	55.6433	1	43.5907	43.9353	44	42	45.6	1	1	0	1	1	0
79	Japanese	1	17.5	75.0668	25.7541	137	77	97	75.0668	0	40.6972	46.2692	49.5536	50.7751	58.4	0	0	0	1	0	0
80	Japanese	0	18.3	61.1104	28.2217	156	72	100	61.1104	0	33.8866	37.1313	41.0596	45.9077	45.5795	1	0	0	1	0	0
81	Japanese	1	18.3	62.1002	25.0191	111	74	86.3333	62.1002	0	45.7112	49.4	52.175	52.9212	43.1	1	0	0	1	0	0
82	Japanese	1	18.3	42.3665	29.5647	135	70	91.6667	42.3665	1	38.4382	34.7721	42.1	37.1	33.4	0	0	0	1	0	0
83	Japanese	1	18.3	81.8923	23.4645	140	90	106.667	81.8923	0	36.9758	47.7775	45	39	39.4	1	1	1	4	0	1
84	Japanese	1	20.8	42.0101	18.8679	143	80	101	42.0101	1	27.8	28.3	26.1	27.6	26.5	0	1	0	3	0	1
85	Japanese	1	22.5	86.4885	27.6562	104	71	82	86.4885	0	58.5458	38.8	37.5191	39.1	18.5	1	1	0	2	1	0
86	Japanese	1	22.5	63.1158	21.9843	113	51	71.6667	63.1158	0	46.3587	37.9	24.3	21.3	19.8	1	1	0	1	0	0
87	Japanese	1	25	78.8379	20.4468	168	88	114.667	78.8379	0	42.1268	46.9	43.9	45	54	1	1	0	1	0	0
88	Japanese	1	25.8	60.1305	25.3311	139	86	103.667	60.1305	0	35.3526	36	38	32	35.4	0	0	0	1	0	0
89	Japanese	1	26.7	87.6694	29.6051	128	76	93.3333	87.6694	0	59.3452	53.224	59	61	69.6	0	0	0	1	0	0
90	Japanese	1	26.7	81.5277	22.2126	121	67	85	81.5277	0	52.3192	47.6498	46.9789	43.7795	46.1998	0	0	0	1	0	0
91	Japanese	0	26.7	75.3251	24.4821	138	70	92.6667	75.3251	0	48.3388	48.3388	49.3286	49.3	47.5293	0	0	0	1	0	0
92	Japanese	0	29.2	73.7628	25.3106	125	67	86.3333	73.7628	0	47.3362	47.1466	46.9603	41.8	49.6	0	0	0	1	0	0
93	Japanese	1	29.2	86.6927	21.4525	142	68	92.6667	86.6927	0	55.6338	55	58.3182	62.3	59.2	1	0	0	1	0	0
94	Japanese	0	30	39.925	27.1162	149	87	107.667	39.925	1	44.8027	35.8526	36	39.534	36	1	0	0	1	0	0
95	Japanese	0	30	31.1637	31.4836	141	62	88.3333	31.1637	1	41.5244	31.0455	33.7597	24.5532	25	1	0	0	1	0	0
96	Japanese	0	33.3	81.1734	24.7469	118	73	88	81.1734	0	41.3669	27.4465	33	35	37.6	0	1	0	1	0	0
97	Japanese	0	34.2	50.2886	22.118	151	56	87.6667	50.2886	1	28.682	25.8837	20.9	27.6	25.4	1	0	0	1	0	0
98	Japanese	0	35	73.7628	18.2054	105	65	78.3333	73.7628	0	42.1828	19.6818	12.5806	9.14793	7.1	0	0	0	1	0	0
99	Japanese	1	35.8	69.0485	24.5924	147	86	106.333	69.0485	0	45.0749	45.2676	46	48	51.6	1	0	0	3	0	0
100	Japanese	0	38.3	32.7628	30.1544	128	78	94.6667	32.7628	1	39.3325	30.0752	32.4703	32.8	30.5013	0	1	0	2	2	1
101	Japanese	1	39.2	59.4333	25.6062	118	59	78.6667	59.4333	1	38.5845	37.6	36.3	40	36.3	0	0	0	3	0	0
102	Japanese	1	42.5	45.683	20.83	120	70	86.6667	45.683	1	31.2081	24.6753	25.9332	32.3208	31.6672	1	1	0	3	0	0
103	Japanese	1	42.5	32.6773	25.2086	120	53	75.3333	32.6773	1	23.6555	24.8	19.4626	18.8	10.1	0	0	0	1	0	0
104	Japanese	0	44.2	26.5466	21.4125	150	75	100	26.5466	1	28.6278	23.0628	22.9776	20.2708	23.1	1	0	0	1	0	0
105	Japanese	1	44.2	72.5716	22.4698	138	84	102	72.5716	0	42.6671	52.4	45.2	53.1	49.1	0	0	0	3	0	0
106	Japanese	1	45.8	29.5387	24.1848	107	69	81.6667	29.5387	1	42.1701	31.3254	38.5936	35.6555	45.9	0	0	0	2	0	0
107	Japanese	1	48.3	42.3109	24.7061	160	88	112	42.3109	1	22.6	18.0758	21	18.4	22	1	0	0	1	0	0
108	Japanese	1	70	59.1857	17.5533	115	64	81	59.1857	1	44.2564	39.7422	49.3366	35.0979	33.2	0	0	0	1	0	1
109	Japanese	1	88.3	54.3918	23.248	131	67	88.3333	54.3918	1	34.9052	34.7868	32.3068	30	30.3276	0	0	0	1	0	0
